# Supplementary material for: Apoplastic Hydrogen Peroxide in the Growth Zone of the Maize Primary Root. Increased Levels Differentially Modulate Root Elongation Under Well-Watered and Water-Stressed Conditions
Source: Front Plant Sci. 2020 Apr 21;11:392. doi: 10.3389/fpls.2020.00392 (PMC7186474; doi:10.3389/fpls.2020.00392)
Supplement: Supplementary file 1 [file Data_Sheet_1.ZIP]

Archive with 5 entries (4 files):
- For FIPS 7sec/
- For FIPS 7sec/WS-Trans_7s.AVI
- For FIPS 7sec/WS-wildtype_7s.AVI
- For FIPS 7sec/WW-Trans_7s.AVI
- For FIPS 7sec/WW-wildtype_7s.AVI
